# Supplementary material for: Isolation, Characterization, Genome Annotation, and Evaluation of Hyaluronidase Inhibitory Activity in Secondary Metabolites of Brevibacillus sp. JNUCC 41: A Comprehensive Analysis through Molecular Docking and Molecular Dynamics Simulation
Source: Int J Mol Sci. 2024 Apr 23;25(9):4611. doi: 10.3390/ijms25094611 (PMC11083829; doi:10.3390/ijms25094611)
Supplement: Supplementary file 1 [file ijms-25-04611-s001.zip]

Archive with 1 entries (1 files):
- ijms-2930319-supplementary.pdf
